# Supplementary material for: Analysis of the Putative Nucleoporin POM33 in the Filamentous Fungus Sordaria macrospora
Source: J Fungi (Basel). 2021 Aug 24;7(9):682. doi: 10.3390/jof7090682 (PMC8468769; doi:10.3390/jof7090682)
Supplement: Supplementary file 1 [file jof-07-00682-s001.zip]

Archive with 3 entries (3 files):
- PRIDE Protocol.pdf
- Supplement.pdf
- Table S4.xlsx
