# Supplementary material for: Analysis of the Putative Nucleoporin POM33 in the Filamentous Fungus Sordaria macrospora
Source: J Fungi (Basel). 2021 Aug 24;7(9):682. doi: 10.3390/jof7090682 (PMC8468769; doi:10.3390/jof7090682)
Supplement: Supplementary file 1 [file jof-07-00682-s001.zip › Table S4.xlsx]

## Sheet: LCMS List Pom33
	Table S4 Significantly enriched proteins in all seven replicates of POM33-TagRFP-T in comparison to free TagRFP-T
	Protein extracts of pom33::pom33-TagRFP-Tect and the control strain wt::TagRFP-Tect were used in TagRFP-T pulldown experiments, trypsin digested and analyzed by LC/MS. Signifanctly enriched proteins were identified using the programs MaxQuant and Perseus.
	The parameters for the Perseus session are given in Table S3. Proteins with localization at the ER-membrane are highlighted in grey. Proteins are arranged in descending order based on their LFQ intensities in which the highets is shaded in dark green and the lowest in light green.
	Values of LFQ intensities were rounded to two decimal places. Protein homologs were identified in Sordaria macrospora (Sm), Neurospora crassa (Nc), Saccharomyces cerevisiae and Homo sapiens using the SDG and UniProtKB databases with an e-value < 0.00001. Best hits were identified regarding their e-value. Accesion numbers are given if present, otherwise the UniPotKB accession number was taken.
	Transmemebrane domains (TMDs) were identified using the InterProScan website.
	Protein IDs	Protein function										LFQ intensities														MS/MS count														Mol. weight [kDa]	Score	Peptides
		S. macrospora (Sm) or N. crassa (Nc)				S. cerevisiae			H. sapiens			POM33-TagRFP-T							TagRFP-T							PM33-TagRFP-T							TagRFP-T									POM33-TagRFP-T							TagRFP-T
		Protein name	No. TMDs	Accession no. in Nc	e-value in Nc	Protein name	Accession no.	e-value	Protein name	Accession no.	e-value
	SMAC_00774.3_t1	Nc: hypothetical protein NCU06968; SmPOM33	4	XP_962608.1	0.0	Pom33p	YLL023C	1e-38	TMEM33	NP_060596.2	6e-7	30.521	29.7063	29.4051	29.4113	29.2583	29.9278	29.8275	25.21	26.5479	25.7055	NaN	NaN	NaN	NaN	47	38	33	45	42	45	34	5	8	6	0	0	0	0	32.271	185.95	9	8	9	10	9	9	9	3
	SMAC_02133.3_t1	Nc: cyclopropane-fatty-acyl-phospholipid synthase	2	XP_963120.1	0.0	O-methyltransferase COQ3	YOL096C	0.0003	x	x	x	30.2679	29.2211	28.8651	28.884	28.8684	29.2108	28.914	23.0838	24.354	23.6597	NaN	NaN	NaN	NaN	80	56	58	64	54	44	38	2	4	2	0	0	0	0	59.93	295.4	24	22	20	19	19	16	14	2
	SMAC_08906.3_t1	Sm: protein SEY1	2	XP_963374.1﻿	0.0	SEY1, functional ortholog of human atlastin ATL1	YOR165W	7e-148	Interferon-induced very large GTPase 1	Q7Z2Y8	8.4e-7	30.1146	29.1086	28.9014	28.0237	28.0434	29.1287	28.4145	NaN	24.5978	24.4405	NaN	NaN	NaN	NaN	89	60	62	51	41	55	41	0	9	7	0	0	0	0	96.263	323.31	34	30	29	21	21	28	25	0
	SMAC_00989.3_t1	Sm: Reticulon-like protein	3	XP_011394177.1﻿	0.0	RTN2	YDL204W	5e-09	x	x	x	25.7285	25.2094	24.4241	28.6826	28.3984	28.6417	28.2398	23.0116	24.0687	24.5554	NaN	NaN	NaN	NaN	8	5	6	33	23	31	24	2	3	4	1	1	0	2	38.764	107.33	5	3	3	11	11	11	10	2
	SMAC_02980.3_t1	Nc: Transmembrane protein (putative tricalbin)	1	XP_964416.2﻿	0.0	tricalbin TCB3	YML072C	2e-165	Extended synaptotagmin-1	NP_001171725.1﻿	7.7e-27	27.75	26.9307	26.8476	26.3677	26.3732	27.2042	25.9529	NaN	25.2239	24.4505	NaN	NaN	NaN	NaN	48	25	30	23	21	29	18	0	9	7	0	0	0	0	162.37	266.76	30	21	20	15	19	20	16	0
	SMAC_08879.3_t1	Sm: NADH-cytochrome b5 reductase	2	XP_956601.1﻿	0.0	cytochrome b reductase CBR1	YIL043C	2e-82	NADH-cytochrome b5 reductase 3	NP_000389.1﻿	3.6e-57	27.4088	27.2531	27.0204	26.3643	27.1464	27.0833	27.4126	NaN	24.1015	24.9051	NaN	NaN	NaN	NaN	31	22	29	14	22	18	25	1	6	8	0	0	0	0	33.956	246.09	14	13	13	10	13	11	16	1
	SMAC_01214.3_t1	Sm: Sterol 24-C-methyltransferase	x	XP_965392.1﻿	0.0	Delta(24)-sterol C-methyltransferase ERG6	YML008C	1e-135	x	x	x	27.4171	26.7657	26.8208	25.0041	26.5058	26.8241	26.7585	NaN	25.5547	25.2635	NaN	NaN	NaN	NaN	22	15	18	5	15	16	17	2	11	8	0	0	0	0	42.556	146.15	11	8	10	4	8	9	7	2
	SMAC_05737.3_t1	Nc: Cytochrome P450 51	2	XP_964049.2﻿	0.0	Lanosterol 14-alpha-demethylase ERG11	YHR007C	3e-163	Lanosterol 14-alpha demethylase	NP_000777.1﻿	1.2e-99	27.4807	26.5996	26.4243	25.6112	26.5993	26.7387	26.7239	23.6714	25.161	24.2481	NaN	NaN	NaN	NaN	29	22	23	11	15	17	19	4	8	6	0	0	0	0	59.97	144.82	16	14	14	8	11	12	15	4
	SMAC_01583.3_t1	Sm: Putative SAC1 protein	2	A0A0B0DW96	0.0	SAC1	YKL212W	5e-153	Phosphatidylinositol-3-phosphatase SAC1	NP_001306001.1﻿	6.9e-104	26.6549	26.166	25.8866	25.8539	25.7019	26.0299	25.9046	NaN	NaN	NaN	NaN	NaN	NaN	NaN	23	17	18	8	16	18	21	0	1	1	0	0	0	0	79.867	178.87	18	14	14	8	11	14	15	0
	SMAC_09603.3_t1	Sm: Signal recognition particle (SRP) receptor subunit beta	2	XP_959307.3﻿	0.0	SRP receptor beta subunit SRP102	YKL154W	0.002	SRP receptor subunit beta	H7C4H2	2.8e-8	27.0334	25.9485	25.5716	24.7155	24.9594	25.9971	24.7206	NaN	23.2214	NaN	NaN	NaN	NaN	NaN	23	9	12	7	8	13	7	0	4	1	0	0	0	0	38.014	200.03	11	7	10	6	6	9	6	0
	SMAC_05819.3_t1	Sm: Dolichyl-diphosphooligosaccharide-protein glycosyltransferase subunit 1	1	XP_965672.1﻿	0.0	OligoSaccharylTransferase alpha subunit OST1	YJL002C	1e-52	Dolichyl-diphosphooligosaccharide-protein glycosyltransferase subunit 1	NP_002941.1	1.3e-56	26.3533	25.9092	26.1667	25.09	26.544	25.9457	26.0151	23.3418	24.8416	24.0803	NaN	NaN	NaN	NaN	23	16	22	9	23	13	12	2	10	6	0	0	0	0	56.378	153.93	17	13	14	7	15	11	9	2
	SMAC_05120.3_t1	Nc: Protein transport protein SEC61 subunit alpha	10	XP_958835.1﻿	0.0	SEC61	YLR378C	0.0	Protein transport protein Sec61 subunit alpha isoform 1	NP_037468.1﻿	0.0	26.2358	26.0025	26.1665	25.0009	26.7474	25.9047	26.2028	23.451	24.9922	24.9013	NaN	NaN	NaN	NaN	15	11	12	6	18	11	11	3	7	6	0	0	0	0	52.311	88.974	9	7	8	3	8	7	7	3
	SMAC_02375.3_t1	Sm: Dolichyl-phosphate-mannose-protein mannosyltransferase	10	XP_956270.2﻿	0.0	Protein O-MannosylTransferase PMT2	YAL023C	0.0	Protein O-mannosyl-transferase 2	NP_037514.2﻿	1.2e-158	26.1877	25.5594	25.829	24.8384	26.1837	25.8015	25.7935	NaN	24.8553	24.6453	NaN	NaN	NaN	NaN	16	11	16	11	20	14	11	2	8	6	0	0	0	0	85.663	68.598	11	9	12	9	13	11	9	2
	SMAC_04769.3_t1;SMAC_04784.3_t1	Sm: NADPH-cytochrome P450 reductase	1	XP_964443.1﻿	0.0	NADP-Cytochrome P450 reductase NCP1	YHR042W	7e-174	NADPH--cytochrome P450 reductase	Q63HL4	7e-137	27.2435	26.4606	26.1632	23.5949	25.8752	25.6412	25.4956	NaN	24.4819	24.1182	NaN	NaN	NaN	NaN	36	21	19	3	18	9	9	2	6	5	0	0	0	0	77.134	146.82	23	17	15	3	13	11	9	2
	SMAC_00943.3_t1	Nc: Plasma membrane channel protein	9	XP_961901.3﻿	0.0	Cortical ER protein IST2	YBR086C	1e-31	Anoctamin-10	NP_001191760.1﻿	2.3e-42	26.1496	25.4564	25.3202	24.8373	25.8158	25.6336	25.3779	NaN	21.37	NaN	NaN	NaN	NaN	NaN	19	13	16	11	16	11	11	0	3	0	0	0	0	0	84.112	146.01	17	14	15	11	13	11	12	0
	SMAC_03650.3_t1	Nc: Delta-12 fatty acid desaturase	5	XP_959528.1﻿	0.0	x	x	x	x	x	x	25.6509	25.2955	24.4928	24.2068	25.2251	25.5333	25.134	NaN	NaN	NaN	NaN	NaN	NaN	NaN	11	7	8	4	6	13	5	0	0	0	0	0	0	0	54.544	55.941	7	5	6	4	5	6	4	0
	SMAC_03523.3_t1	Nc: Uncharacterized protein	5	A0A0B0DTF7	0.0	x	x	x	x	x	x	25.7237	25.0648	24.442	23.7947	24.4817	25.1909	23.58	NaN	NaN	NaN	NaN	NaN	NaN	NaN	14	13	8	4	5	9	2	0	0	0	0	0	0	0	43.606	79.743	11	9	7	2	4	7	2	0
	SMAC_02255.3_t1	Nc: translocation complex component	3	XP_956682.1﻿	0.0	SEC63	YOR254C	9e-49	Translocation protein SEC63 homolog	NP_009145.1﻿	9.1e-50	26.285	25.0402	25.6268	24.4882	26.0088	25.109	25.6009	NaN	24.4377	23.9389	NaN	NaN	NaN	NaN	17	12	13	7	14	6	10	0	7	3	0	0	0	0	78.131	135.29	12	10	11	6	11	5	9	0
	SMAC_01348.3_t1	Sm: Dolichyl-diphosphooligosaccharide-protein glycosyltransferase subunit WBP1	1	XP_965809.1﻿	0.0	Beta subunit of the oligosaccharyl transferase glycoprotein complex WBP1	YEL002C	6e-44	Dolichyl-diphosphooligosaccharide-protein glycosyltransferase 48 kDa subunit (DDOST)	A0A0C4DGS1	1.8e-58	25.7408	25.0024	25.4694	24.2135	25.8393	25.1044	25.5041	NaN	24.3414	24.2855	NaN	NaN	NaN	NaN	15	12	15	6	18	10	11	0	6	7	0	0	0	0	51.644	100	13	10	11	6	13	7	9	0
	SMAC_05372.3_t1	Nc: DUF1682 domain-containing protein	1	XP_962916.2﻿	0.0	Putative protein of unknown function: YNR021W	YNR021W	6e-17	Coiled-coil domain-containing protein 47	NP_064583.2﻿	1.2e-10	25.7108	25.174	25.3232	23.89	25.3702	25.0746	25.8146	NaN	24.3794	24.2625	NaN	NaN	NaN	NaN	12	8	10	2	13	6	11	2	8	5	0	0	0	0	50.068	123.97	10	7	9	2	8	6	7	2
	SMAC_03238.3_t1	Nc: AMP-binding domain-containing protein	2	XP_961536.1﻿	0.0	Putative protein of unknown function: YHR045W	YHR045W	0.003	Long-chain-fatty-acid--CoA ligase 3 (LACS3)	NP_004448.2﻿	1.4e-9	26.3033	25.4766	25.5345	24.0523	25.6689	24.9646	25.4713	NaN	24.075	22.3778	NaN	NaN	NaN	NaN	22	14	12	6	16	10	12	0	7	2	0	0	0	0	60.339	110.37	13	8	8	6	11	8	7	0
	SMAC_04583.3_t1	Sm: Calcium-transporting ATPase (SmNCA1)	10	XP_964482.3﻿	0.0	High affinity Ca2+/Mn2+ P-type ATPase PMR1	YGL167C	6e-141	Sarcoplasmic/endoplasmic reticulum calcium ATPase 2 (SERCA2)	NP_001672.1﻿	0.0	25.4246	24.6099	24.7574	24.2231	24.7413	24.9095	24.9021	NaN	22.8589	NaN	NaN	NaN	NaN	NaN	13	5	5	5	15	8	12	0	3	2	0	0	0	0	107.96	185.43	11	5	5	4	10	7	9	0
	SMAC_00934.3_t1	Sm: Squalene monooxygenase	4	XP_961806.1﻿	0.0	Squalene epoxidase ERG1	YGR175C	1e-92	Squalene monooxygenase	E7EVQ6	2.4e-97	25.4164	24.8361	24.6887	23.6812	24.4059	24.9006	24.3655	NaN	23.8296	23.6403	NaN	NaN	NaN	NaN	9	5	5	2	5	9	6	0	3	2	0	0	0	0	57.407	49.017	8	4	6	3	4	7	6	0
	SMAC_08401.3_t1	Sm: Cation-transporting ATPase	10	XP_958407.1﻿	0.0	P-type ATPase SPF1	YEL031W	0.0	Cation-transporting ATPase	NP_065143.2﻿	0.0	24.9562	24.6827	24.1916	23.6076	24.9583	24.8505	24.5748	NaN	NaN	NaN	NaN	NaN	NaN	NaN	17	11	8	2	12	10	8	0	0	0	0	0	0	0	147.49	121.53	15	10	9	2	11	11	8	0
	SMAC_04350.3_t1	Nc: C-3 sterol dehydrogenase/C-4 decarboxylase	x	XP_965466.1﻿	0.0	C-3 sterol dehydrogenase ERG26	YGL001C	1e-70	Sterol-4-alpha-carboxylate 3-dehydrogenase, decarboxylating	NP_001123237.1﻿	8.4e-55	26.1484	25.0602	24.9611	24.1607	25.172	24.7694	25.1598	NaN	23.5696	NaN	NaN	NaN	NaN	NaN	14	3	7	4	6	4	3	0	3	1	0	0	0	0	41.317	127.16	8	2	5	2	5	3	3	0
	SMAC_00952.3_t1	Nc: C-4 methylsterol oxidase	x	XP_011394190.1﻿	0.0	C-4 methyl sterol oxidase ERG25	YGR060W	7e-126	Methylsterol monooxygenase 1	NP_001017369.1﻿	2.1e-65	24.9211	24.0835	23.0405	23.8755	24.1162	24.6297	23.9189	NaN	23.4538	NaN	NaN	NaN	NaN	NaN	8	4	2	6	6	7	4	0	3	1	0	0	0	0	35.469	26.247	4	3	2	3	4	4	3	0
	SMAC_06805.3_t1	Sm: Dolichyl-phosphate-mannose-protein mannosyltransferase	11	XP_011392896.1﻿	0.0	Protein O-MannosylTransferase PMT1	YDL095W	0.0	Protein O-mannosyl-transferase 2	NP_037514.2﻿	5.3e-129	25.1792	24.3004	25.1822	23.7174	23.9876	24.5456	24.524	NaN	22.9197	NaN	NaN	NaN	NaN	NaN	10	5	10	3	8	2	6	0	4	1	0	0	0	0	127.71	166.57	10	5	10	3	7	4	6	0
	SMAC_01733.3_t1	Sm: Acyl-CoA desaturase	5	XP_961824.1	0.0	Delta(9) fatty acid desaturase OLE1	YGL055W	5e-152	Stearoyl-CoA desaturase	NP_005054.3	1.3e-62	25.1342	24.3613	24.4709	23.8593	25.4183	24.5024	25.3623	NaN	23.3258	NaN	NaN	NaN	NaN	NaN	9	8	4	5	11	7	14	0	4	0	0	0	0	0	53.749	84.326	7	5	5	6	8	6	11	0
	SMAC_07413.3_t1	Sm: Squalene synthase	1	XP_011395225.1	0.0	Squalene synthase ERG9	YHR190W	1e-124	Squalene synthase	NP_001274671.1	4.6e-88	25.4407	24.3144	24.3641	24.0903	24.3834	24.4841	25.0704	NaN	23.629	23.5727	NaN	NaN	NaN	NaN	20	9	9	5	8	7	10	1	2	2	0	0	0	0	55.297	55.633	11	7	7	4	6	5	8	1
	SMAC_01146.3_t1	Sm: Very-long-chain 3-oxoacyl-CoA reductase	1	XP_957031.1	0.0	Microsomal beta-keto-reductase IFA38	YBR159W	3e-109	Very-long-chain 3-oxoacyl-CoA reductase	NP_057226.1﻿	2.8e-54	24.8687	24.7332	24.3846	23.4174	24.6243	24.4018	24.6131	NaN	22.6685	22.4774	NaN	NaN	NaN	NaN	7	5	7	4	8	5	6	1	3	1	0	0	0	0	37.568	28.375	6	4	6	4	5	5	5	1
	SMAC_08483.3_t1	Sm: Dolichyl-phosphate-mannose-protein mannosyltransferase	11	XP_963926.2	0.0	Protein O-mannosyltransferase PMT4	YJR143C	0.0	Dolichyl-phosphate-mannose-protein mannosyltransferase	NP_001070833.1	2.7e-113	24.8272	24.3293	24.2367	23.7658	25.0135	24.3981	24.5565	NaN	22.9711	NaN	NaN	NaN	NaN	NaN	10	6	7	3	5	4	4	0	6	1	0	0	0	0	88.349	80.338	10	6	8	3	5	4	4	0
	SMAC_05894.3_t1	Nc: Cytochrome P450 4A5	1	XP_959242.1	0.0	Lanosterol 14-alpha-demethylase ERG11	YHR007C	8e-07	Cytochrome P450 3A7	NP_000756.3	5e-21	25.8899	25.5102	24.9948	23.6214	24.9413	24.2268	24.9356	NaN	21.697	NaN	NaN	NaN	NaN	NaN	22	13	13	5	11	9	15	0	3	0	0	0	0	0	69.878	51.88	13	11	11	5	9	7	11	0
	SMAC_04901.3_t1	Nc: Endoplasmic reticulum-Golgi intermediate compartment protein 3	2	XP_964815.1﻿	0.0	Protein localized to COPII-coated vesicles ERV46	YAL042W	9e-86	Endoplasmic reticulum-Golgi intermediate compartment protein 3	NP_057050.1	1.1e-85	24.8585	23.6896	24.2289	23.8637	23.8082	23.6261	23.8461	NaN	23.1391	23.1285	NaN	NaN	NaN	NaN	9	4	6	3	5	5	2	0	6	3	0	0	0	0	49.373	47.861	8	4	6	3	4	4	2	0
[truncated: 66 more columns]
